# Supplementary material for: Health Professionals’ Perceptions about Prostate Cancer—A Focus Group Study
Source: Cancers (Basel). 2024 Aug 29;16(17):3005. doi: 10.3390/cancers16173005 (PMC11394291; doi:10.3390/cancers16173005)
Supplement: Supplementary file 1 [file cancers-16-03005-s001.zip]

Archive with 1 entries (1 files):
- cancers-3113306-supplementary.pdf
